# Supplementary material for: Evolutionary changes in the notochord genetic toolkit: a comparative analysis of notochord genes in the ascidian Ciona and the larvacean Oikopleura
Source: BMC Evol Biol. 2011 Jan 20;11:21. doi: 10.1186/1471-2148-11-21 (PMC3034685; doi:10.1186/1471-2148-11-21)
Supplement: Additional file 1 — Table 1. Ci-Bra target notochord genes and their Oikopleura counterparts found by the reciprocal best BLAST hit method. [file 1471-2148-11-21-S1.XLS]

## Sheet: Feuil1
Table 1. Ci-Bra target notochord genes and their Oikopleura counterparts found by the reciprocal best BLAST hit method
Ciona Gene Name	JGI v1.0 ID	Best KH model	Best KYOTOGRAIL2005 model	Best BLAST Reciprocal Hit (Oikopleura Gene Model)
ACL1	ci0100137713	KH.C3.228.v1.C.SL1-1	KYOTOGRAIL2005.2.107.1	GSOIDT0013472001
alpha-FucT1	ci0100142801	KH.C2.247.v2.A.SL2-1	KYOTOGRAIL2005.531.1.1	GSOIDT00018835001
ARNT1	ci0100143114	KH.C5.213.v1.A.SL1-2	KYOTOGRAIL2005.53.19.1	GSOIDT00027679001
ASAK1	ci0100147195	KH.C2.187.v3.A.SL2-2	KYOTOGRAIL2005.29.30.1	GSOIDT00007183001
b4-GalT1	ci0100138473	KH.C11.44.v1.A.SL1-1	KYOTOGRAIL2005.253.20.1	GSOIDT00003166001
Calumenin1	ci0100140420	KH.C1.252.v1.A.SL1-1	KYOTOGRAIL2005.162.29.1	GSOIDT00007932001 for Calumenin1
	and	KH.C1.133.v1.A.SL1-1	KYOTOGRAIL2005.162.28.1	GSOIDT00008481001 for Calumenin2
	ci0100154214	(corresponds to a tandem duplication) and	(corresponds to a tandem duplication) and
		KH.C1.901.v1.A.SL1-1	KYOTOGRAIL2005.155.29.1
CaMK1	ci0100138941	KH.S862.1.v1.A.SL1-1	KYOTOGRAIL2005.862.1.1	GSOIDT00012261001
cdc451	ci0100133785	KH.S1541.1.v1.B.ND1-1	KYOTOGRAIL2005.1541.1.1	GSOIDT00000575001
entactin2	ci0100144032	KH.C11.89.v1.A.ND1-1	KYOTOGRAIL2005.12.18.1	not found
ERM1	ci0100149701	KH.C12.129.v1.A.SL1-1	KYOTOGRAIL2005.506.4.1	GSOIDT00009195001
FCol15	ci0100150759	KH.C7.633.v1.A.ND1-1	KYOTOGRAIL2005.10.84.1	GSOIDT00025286001
fibrinogen-like2	ci0100151808	none	KYOTOGRAIL2005.92.1.1	not found
IQGAP1	ci0100141444	KH.L87.13.v3.A.SL4-1	KYOTOGRAIL2005.110.31.1	GSOIDT00008004001
laminin alpha 11	ci0100131297	KH.C2.355.v2.A.ND1-1	KYOTOGRAIL2005.62.29.1	GSOIDT00030725001
leprecan1	ci0100131532	KH.C1.1224.v1.A.ND2-1	KYOTOGRAIL2005.168.17.1	GSOIDT00020891001
multidom3	ci0100137214	none	KYOTOGRAIL2005.489.18.1	not found
myomegalin1	ci0100131347	KH.C7.63.v2.A.SL1-1	KYOTOGRAIL2005.78.28.1	not found
netrin1	ci0100145554	KH.C12.72.v2.A.SL1-1	KYOTOGRAIL2005.203.22.1	GSOIDT00023202001
Noto11	ci0100141567	KH.L20.18.v1.B.SL4-1	KYOTOGRAIL2005.24.24.1	not found
Noto21	ci0100132818	KH.C11.328.v1.A.ND1-1	KYOTOGRAIL2005.63.7.1	not found
Noto31	ci0100144588	KH.C13.152.v1.A.SL1-1	KYOTOGRAIL2005.191.40.1	not found
Noto41	ci0100138226	KH.L18.30.v2.A.nonSL1-1	KYOTOGRAIL2005.413.9.1	not found
Noto51	ci0100131591	KH.L153.32.v3.A.ND1-1	KYOTOGRAIL2005.204.31.3	not found
Noto61	ci0100130446	KH.C7.447.v1.A.SL2-1	KYOTOGRAIL2005.112.3.1	not found
Noto71	ci0100137424	KH.C1.661.v1.A.SL1-1	KYOTOGRAIL2005.69.28.1	not found
Noto81	ci0100144125	KH.C11.665.v1.A.ND1-1	KYOTOGRAIL2005.12.79.1	not found
Noto91	ci0100137634	KH.C9.38.v4.A.SL2-2	KYOTOGRAIL2005.103.42.1	GSOIDT00027089001 for Noto9a
				GSOIDT00012942001 for Noto9b
				GSOIDT00017670001 for Noto9c
Noto101	ci0100141540	KH.C2.137.v2.A.SL1-1	KYOTOGRAIL2005.46.3.1	GSOIDT00007691001
Noto111	ci0100138733	KH.L170.69.v1.A.ND1-1	KYOTOGRAIL2005.235.3.1	not found
Noto121	none	KH.C4.106.v1.A.ND1-1	KYOTOGRAIL2005.472.1.1	not found
Noto131	none	KH.C13.193.v1.B.SL1-1	KYOTOGRAIL2005.88.1.1	not found
Noto141	ci0100131549	KH.C5.217.v3.B.SL2-1	KYOTOGRAIL2005.171.9.1	not found
	ci0100134585
Noto151	ci0100132742	KH.C1.330.v2.A.ND1-1	KYOTOGRAIL2005.23.32.1	GSOIDT00012625001 for Noto15a
				GSOIDT00030173001 for Noto15b
Noto161	ci0100130905	KH.S643.6.v1.B.SL1-1	KYOTOGRAIL2005.643.3.1	not found
Noto171	ci0100135643	KH.C8.603.v1.A.nonSL1-1	KYOTOGRAIL2005.315.2.1	GSOIDT00025490001
PCNA1	ci0100130202	KH.C12.319.v1.A.SL1-1	KYOTOGRAIL2005.35.71.1	GSOIDT00012375001
pellino1	ci0100151400	KH.C3.551.v2.A.SL1-1	KYOTOGRAIL2005.118.15.1	GSOIDT00013737001
perlecan1	ci0100139981	KH.C3.21.v1.A.SL1-1	KYOTOGRAIL2005.60.13.1	not found
prickle1	ci0100138921	KH.C8.316.v1.A.SL1-1	KYOTOGRAIL2005.1.87.1	GSOIDT00017601001
PTP1	ci0100144175	KH.C2.420.v1.A.SL1-1	KYOTOGRAIL2005.608.2.1	not found
quaking2	ci0100133984	KH.S115.4.v1.A.SL1-1	KYOTOGRAIL2005.115.13.1	GSOIDT00018697001
SLC1	ci0100150752	KH.C7.65.v1.C.ND1-1	KYOTOGRAIL2005.78.56.1	not found
SWIP12	ci0100152934	KH.C10.65.v4.A.SL1-3	KYOTOGRAIL2005.9.86.1	not found
tensin1	ci0100148342/	KH.C9.28.v5.A.SL3-1	KYOTOGRAIL2005.222.11.1	GSOIDT00008372001
	ci0100148319/
	ci0100130664/
thrombospondin 32	ci0100131855	KH.C3.316.v3.C.ND1-1	KYOTOGRAIL2005.626.1.1/	GSOIDT00001381001
	ci0100148829		KYOTOGRAIL2005.998.3.1
tropomyosin-like6	ci0100148830	KH.C7.260.v1.A.SL1-1	KYOTOGRAIL2005.244.12.1	not found
tune4	ci0100137819	KH.C9.500.v1.C.SL4-1	KYOTOGRAIL2005.102.32.1	not found
UBE21	ci0100132491	KH.C3.533.v2.C.SL1-1	KYOTOGRAIL2005.25.7.1	not found
XBPa2	ci0100139315	KH.C4.516.v1.A.ND1-1	KYOTOGRAIL2005.6.95.1	GSOIDT00001521001
Zipper1	ci0100143436	KH.C11.456.v1.A.SL2-1	KYOTOGRAIL2005.12.17.1	GSOIDT00003226001
		1Hotta et al., 2008
		2Kugler et al., 2008
		3Oda-Ishii and Di Gregorio, 2007
		4Passamaneck et al., 2009
		5Kugler et al., 2010
		6Di Gregorio and Levine, 1999
