# Supplementary material for: Evolutionary changes in the notochord genetic toolkit: a comparative analysis of notochord genes in the ascidian Ciona and the larvacean Oikopleura
Source: BMC Evol Biol. 2011 Jan 20;11:21. doi: 10.1186/1471-2148-11-21 (PMC3034685; doi:10.1186/1471-2148-11-21)
Supplement: Additional file 3 — Table 2. Sequences of the oligonucleotides used as primers in the PCR amplifications. [file 1471-2148-11-21-S3.XLS]

## Sheet: Feuil1
Table 2. Sequences of the oligonucleotides used as primers in the PCR amplifications.
Oikopleura Gene Name	Forward Primer (5'-3')	Reverse Primer (5'-3')
Od-ACL	GGTTACCGTAAAATCGGGCGCAGC	CCGACGAATGGATAAACGGAAGCC
Od-ARNT	ACAACTGAAATGGATGGAAACA	TTAGCAAAGAAGCAGGAACAAA
Od-ASAK	GCAGCTGAATCGAAACTACTCAAAG	GAACTGAGCGCCAGTGACCAATC
Od-b4-Gal-T	CTCGAGTATATAGCTGCAAGAAAAG	GTGAGCATGCTTCCCCAGAGAAAG
Od-Calumenin1	GCAGAATTGCTGAACCACAA	CGCGGGGATTTTAACCTATT
Od-Calumenin2	GTTTCTTCTTCCGATTCCCTTT	CAAAAGAGATCCTCCCCAGTG
Od-CaMK	GCTACTCAACCGCTGTGAAGATTTC	CCATGGATGATCGAGCGCCTGG
Od-cdc45	CTAATGGAGCGAATGGCTCGAAG	GAGCTGCTAGAACCAAGGGAAG
Od-ERM	CTTTTATGAAATTGTGAGATCG	GTTTATATACCTTTCGAGTTCTCG
Od-FCol1	GTTGCTCCTTTCGATATCGGTAC	GTTATGTACAGATACAGGTGGG
Od-IQGAP	GAAACAGTTGAAAAGCGTCAAGGC	GGGCGTAGTCATAAGTTGCAAATAC
Od-laminin a1	CTGCGATCTCTGCAATGCCGAGGAAC	CGGTCGCAAGCAGGGTAATTGTG
Od-leprecan	GATGCGTGTTTGTGAAAGTCTGCTCG	CGTGTACCAGATTGGCAAGGCGCATC
Od-netrin	CTTCCTTCTTGTGTCGATAGCC	GAAAAGGGAGTCGTTGAATTTG
Od-Noto9a	GGCAAGAATGGAGAGCAAATC	GGTGAAACGTGAGCTGTCAAG
Od-Noto9b	GGAAACAATCTCAAGCGAGAAC	CTTTTTGATATTCGGCGAGTTTA
Od-Noto9c	GATTGATTGATTCGGGATTTTC	GCAGCTGTGTAATCTGGTTGAC
Od-Noto10	GAACGATTTCGACGATCGCGCTAG	CCATAACGTGAAGAAAACGAGAAC
Od-Noto15a	GAAACGCATCACACAAAATGAT	GTGGATTGCTATTCGATCTGTG
Od-Noto15b	CCACGCTTATAAATTCCTTGTTG	GTCGGCTGAGGAGCTTCTGT
Od-Noto17	GTGGCTGCTTTAAATTCTTCCT	CGCTTCTTTTTCCTTTTCTTCA
Od-PCNA	GTTCTCACGTGTCCCTTGTCCAG	GATCTCGTAGGCGACGACAAG
Od-pellino	CAGGAGATAAATTATGGAGAACTCG	GCTTTACATAAGGCCTGGTTTG
Od-prickle	GTATCATCAAGATGCTTTGC	GAGGCATAAACTGGAACATTCGG
Od-quaking	CTGCTCTTGAAAAACTCAATTCTG	CTAGCCCGTAACCATAGGTGC
Od-tensin	GCAGTAAGTAAACCCCGAGAGA	TGAACAATAAACAGCCACAAAA
Od-thrombospondin 3	CTTGTGATGATTGCCCAGATGG	CTGAAAGCCGAAGACAAAACCG
Od-Zipper	GCCATCCGAAGAGATCTTTTTGAAAAG	CACGGCCAGACTCCTGGTCTTC
