# Supplementary material for: Evolutionary changes in the notochord genetic toolkit: a comparative analysis of notochord genes in the ascidian Ciona and the larvacean Oikopleura
Source: BMC Evol Biol. 2011 Jan 20;11:21. doi: 10.1186/1471-2148-11-21 (PMC3034685; doi:10.1186/1471-2148-11-21)
Supplement: Additional file 4 — Table 3. Summary of the in situ hybridization results. [file 1471-2148-11-21-S4.XLS]

## Sheet: Sheet1
Table 3. Summary of the in situ hybridization results.
Oikopleura dioica gene name	Expression pattern
Od-ACL	subchordal cells at late stages
Od-ARNT	diffuse trunk staining
Od-ASAK	spiracles, ciliary funnel and broad epithelial pattern at late stages
Od-b4-Gal-T	notochord
Od-Calumenin1	notochord, muscle, diffuse trunk staining
Od-Calumenin2	notochord, muscle
Od-CaMK	ciliary funnel and cerebral ganglion at late stages
Od-cdc45	diffuse, including notochord
Od-ERM	notochord
Od-FCol1	notochord, muscle
Od-IQGAP	notochord
Od-laminin α1	terminal notochord cell, diffuse trunk staining, epidermis
Od-leprecan	notochord
Od-netrin	a subset of notochord cells, CNS
Od-Noto9a	diffuse, including notochord; ciliary funnel at late stages
Od-Noto9b	diffuse, including notochord; ciliary funnel at late stages
Od-Noto9c	diffuse, including notochord; ciliary funnel at late stages
Od-Noto10	diffuse, including notochord
Od-Noto15a	diffuse, including notochord
Od-Noto15b	no signal
Od-Noto17	diffuse, including notochord
Od-PCNA	diffuse trunk staining
Od-pellino	no signal
Od-prickle	notochord, diffuse trunk staining
Od-quaking	notochord, muscle, possible CNS
Od-tensin	diffuse trunk staining, neuron
Od-thrombospondin 3	notochord
Od-Zipper	notochord
